# Supplementary material for: Riboflavin transporter: evidence of a role as entry receptor for chimpanzee endogenous retrovirus
Source: Virus Evol. 2025 May 7;11(1):veaf031. doi: 10.1093/ve/veaf031 (PMC12202039; doi:10.1093/ve/veaf031)
Supplement: Supplementary_Table_1-6_Virus_Evolution_veaf031 [file supplementary_table_1-6_virus_evolution_veaf031.xlsx]

## Sheet: Table S1
Table S1. Primate genome reference used in this study.
No.	Species	Assembly name	GenBank no.
1	Pan troglodytes	NHGRI_mPanTro3-v2.0_pri	GCA_028858775.2
2	Pan paniscus	NHGRI_mPanPan1-v2.0_pri	GCA_029289425.2
3	Gorilla gorilla	NHGRI_mGorGor1-v2.0_pri	GCA_029281585.2
4	Rhinopithecus roxellana	ASM756505v1	GCA_007565055.1
5	Piliocolobus tephrosceles	ASM277652v5	GCA_002776525.5
6	Macaca mulatta	Mmul_10	GCA_003339765.3
7	Macaca fascicularis	T2T-MFA8v1.0	GCA_037993035.1
8	Macaca thibetana	ASM2454274v1	GCA_024542745.1
9	Theropithecus gelada	Tgel_1.0	GCA_003255815.1
10	Papio anubis	Panubis1.1	GCA_008728515.2
11	Mandrillus leucophaeus	Mleu.le_1.0	GCA_000951045.1
12	Papio hamadryas	ASM2378191v1	GCA_023781915.1
13	Cercopithecus mona	KIZ_CMon_1.0	GCA_014849445.1
14	Erythrocebus patas	ASM2378345v1	GCA_023783455.1
15	Macaca silenus	ASM2380736v1	GCA_023807365.1
16	Macaca nigra	mMacNir1.1	GCA_928851695.1
17	Lophocebus aterrimus	ASM2378323v1	GCA_023783235.1
18	Rhinopithecus strykeri	ASM2376470v1	GCA_023764705.1
19	Nycticebus bengalensis	ASM2389825v1	GCA_023898255.1
20	Nycticebus coucang	mNycCou1.pri	GCA_027406575.1
21	Loris tardigradus	ASM2378313v1	GCA_023783135.1
22	Galago moholi	ASM2378343v1	GCA_023783435.1
23	Otolemur garnetti	OtoGar3	GCA_000181295.3
24	Daubentonia madagascariensis	ASM2378347v1	GCA_023783475.1
25	Microcebus murinus	Mmur_3.0	GCA_000165445.3
26	Lemur catta	mLemCat1.pri	GCA_020740605.1
27	Pithecia pithecia	ASM2377967v1	GCA_023779675.1
28	Aotus nancymaae	86718_ANA_hifiasm-v0.15.2.pri	GCA_030222135.1
29	Callithrix jacchus	mCalJa1.2.pat.X	GCA_011100555.2
30	Saguinus midas	ASM2149847v1	GCA_021498475.1
31	Cebus albifrons	ASM2378357v1	GCA_023783575.1
32	Sapajus apella	GSC_monkey_1.0	GCA_009761245.1
33	Ateles geoffroyi	ASM2378355v1	GCA_023783555.1
34	Hoolock leuconedys	ASM2374817v1	GCA_023748175.1
35	Symphalangus syndactylus	NHGRI_mSymSyn1-v2.1_pri	GCA_028878055.3
36	Hylobates pileatus	ASM2149846v1	GCA_021498465.1
37	Nomascus leucogenys	Asia_NLE_v1	GCA_006542625.1
38	Homo sapiens	GRCh38.p14	GCA_000001405.29
39	Pongo pygmaeus	NHGRI_mPonPyg2-v2.0_pri	GCA_028885625.2
40	Pongo abelii	NHGRI_mPonAbe1-v2.0_pri	GCA_028885655.2
41	Cephalopachus bancanus	ASM2725705v1	GCA_027257055.1

## Sheet: Table S2-1
Table S2. CERV1 env gene locations identified in the Macaca mulatta genome
No.	Acc.	Iden.	Start	End	E-value
1	NC_041755.1	96.409	57540227	57538557	0
2	NC_041755.1	95.153	135766213	135767883	0
3	NC_041755.1	90.305	1749040	1750710	0
4	NC_041755.1	88.869	172962530	172964200	0
5	NC_041755.1	90.299	46939078	46940685	0
6	NC_041755.1	92.06	147044530	147045738	0
7	NC_041755.1	93.846	30289	29318	0
8	NC_041755.1	92.348	1726083	1727219	0
9	NC_041755.1	94.138	53015936	53015067	0
10	NC_041755.1	96.654	53015067	53014261	0
11	NC_041755.1	98.148	29271	28624	0
12	NC_041755.1	86.286	1725563	1726087	0
13	NC_041755.1	93.031	65560783	65559923	6.3e-136
14	NC_041755.1	86.853	57546685	57545933	4.12e-109
15	NC_041755.1	81.72	57547140	57546583	1.32e-89
16	NC_041755.1	94.969	57545629	57545153	3.28e-76
17	NC_041760.1	96.589	168720624	168718954	0
18	NC_041760.1	91.382	145780424	145778754	0
19	NC_041760.1	97.052	61585384	61584062	0
20	NC_041760.1	93.622	2729461	2730777	0
21	NC_041760.1	93.85	31552258	31553379	0
22	NC_041760.1	84.066	31551710	31552255	0
23	NC_041760.1	92.701	82531890	82532711	3.31e-127
24	NC_041760.1	89.286	103651184	103651855	1.37e-122
25	NC_041764.1	95.691	95253351	95251681	0
26	NC_041764.1	91.312	69994228	69992606	0
27	NC_041764.1	89.299	54546184	54547809	0
28	NC_041764.1	86.62	119684573	119683299	0
29	NC_041764.1	88.279	104072236	104071034	0
30	NC_041764.1	89.323	58527726	58528877	0
31	NC_041764.1	94.684	62308969	62307785	0
32	NC_041764.1	93.909	59003518	59002337	0
33	NC_041764.1	93.569	81933354	81934286	0
34	NC_041764.1	94.479	58528907	58529395	0
35	NC_041764.1	83.851	62309454	62308972	0
36	NC_041764.1	96.078	32894076	32893618	5.13e-90
37	NC_041764.1	94.969	119683080	119682604	1.3e-76
38	NC_041757.1	96.23	44872379	44870709	0
39	NC_041757.1	91.562	13504084	13502414	0
40	NC_041757.1	91.382	10270260	10271930	0
41	NC_041757.1	91.023	127274297	127275967	0
42	NC_041757.1	89.767	11585521	11583851	0
43	NC_041757.1	85.687	58957049	58955487	0
44	NC_041757.1	95.699	124926723	124927559	1.11e-150
45	NC_041757.1	91.696	86797693	86798559	2.36e-136
46	NC_041756.1	95.691	153594191	153595855	0
47	NC_041756.1	91.382	51734746	51733076	0
48	NC_041756.1	91.562	31351556	31353226	0
49	NC_041756.1	91.382	151906851	151908512	0
50	NC_041756.1	90.349	39014840	39016300	0
51	NC_041756.1	90	41889098	41890417	0
52	NC_041756.1	96.018	164435582	164434905	0
53	NC_041756.1	95.706	164434405	164433917	0
54	NC_041756.1	97.468	164434908	164434435	0
55	NC_041756.1	92.105	176036776	176037231	3.46e-111
56	NC_027914.1	93.896	5491012	5489342	0
57	NC_027914.1	87.105	5824423	5825562	0
58	NC_027914.1	91.204	9632279	9631632	0
59	NC_027914.1	81.437	9633299	9632799	0
60	NC_027914.1	91.083	9632796	9632326	0
61	NC_027914.1	95.652	5825562	5826044	0
62	NC_041754.1	92.639	104508124	104509794	0
63	NC_041754.1	93.178	103832211	103830541	0
64	NC_041754.1	91.023	2370944	2372614	0
65	NC_041754.1	91.921	132928280	132929950	0
66	NC_041754.1	90.664	1954143	1952473	0
67	NC_041754.1	90.305	167262728	167261058	0
68	NC_041754.1	91.921	102896431	102898101	0
69	NC_041754.1	90.494	31061137	31059560	0
70	NC_041754.1	93.878	97483996	97485453	0
71	NC_041754.1	96.744	127592557	127593846	0
72	NC_041754.1	95.573	93653371	93652220	0
73	NC_041754.1	88.473	115120639	115121679	0
74	NC_041754.1	94.231	115121840	115122307	0
75	NC_041754.1	90.955	31008615	31009211	1.63e-179
76	NC_041754.1	94.774	45300182	45299322	4.94e-173
77	NC_041754.1	83.813	85272287	85273120	2.31e-146
78	NC_041754.1	93.243	2703528	2702641	2.4e-143
79	NC_041754.1	83.094	2704310	2703477	6.03e-143
80	NC_041754.1	92.388	28631551	28632417	3.99e-137
81	NC_041754.1	91.638	45299373	45298513	3.26e-129
82	NC_041754.1	93.038	173582262	173581789	2.53e-91
83	NC_041754.1	92.708	85273075	85273650	3.91e-84
84	NC_041766.1	91.741	74208538	74206868	0
85	NC_041766.1	91.921	78171365	78169695	0
86	NC_041766.1	92.101	46368511	46370181	0
87	NC_041766.1	91.562	1554085	1555755	0
88	NC_041766.1	90.844	95251885	95253555	0
89	NC_041766.1	89.408	11731817	11733487	0
90	NC_041766.1	88.33	104077288	104078958	0
91	NC_041766.1	89.062	29669980	29671131	0
92	NC_041766.1	90.798	29671163	29671651	0
93	NC_041768.1	92.101	107005390	107003720	0
94	NC_041768.1	91.023	77042731	77044398	0
95	NC_041768.1	93.416	105267932	105267204	7.09e-108
96	NC_041765.1	91.921	5614666	5612996	0
97	NC_041765.1	88.51	28450519	28452186	0
98	NC_041765.1	88.33	27215942	27217609	0
99	NC_041765.1	95.077	29946826	29945852	0
100	NC_041765.1	97.419	29945798	29945334	0
101	NC_041765.1	90.423	247886	246822	2.28e-174
102	NC_041765.1	86.321	248829	248194	3.05e-112
103	NC_041767.1	92.46	68406838	68405168	0
104	NC_041767.1	91.921	42557609	42555939	0
105	NC_041767.1	91.023	40463234	40461564	0
106	NC_041767.1	97.784	24256312	24257394	0
107	NC_041767.1	80.496	87128412	87127570	0
108	NC_041767.1	96.447	24255726	24256316	0
109	NC_041767.1	96.759	87127510	87126863	0
110	NC_041767.1	89.912	23445606	23444923	2.91e-115
111	NC_041774.1	92.101	56654836	56653166	0
112	NC_041774.1	92.101	100578184	100576514	0
113	NC_041774.1	90.844	29961957	29963627	0
114	NC_041774.1	90.299	91815781	91817388	0
115	NC_041763.1	91.562	57998518	58000188	0
116	NC_041763.1	91.203	91714340	91716010	0
117	NC_041763.1	85.996	61858493	61860163	0
118	NC_041763.1	89.516	21018076	21019191	0
119	NC_041763.1	84.571	26745447	26746475	5.39e-149
120	NC_041763.1	88.168	26744810	26745595	1.69e-145
121	NC_041759.1	91.562	154322916	154321246	0
122	NC_041759.1	91.382	14634062	14632392	0
123	NC_041759.1	87.971	50355992	50354322	0
124	NC_041759.1	89.914	30226087	30227484	0
125	NC_041759.1	97.849	160720307	160721422	0
126	NC_041759.1	89.694	105287120	105288196	0
127	NC_041759.1	95.045	17209468	17210133	0
128	NC_041759.1	92.391	160719753	160720304	0
129	NC_041759.1	95.918	105288199	105288786	0
130	NC_041759.1	96.319	17210163	17210651	0
131	NC_041759.1	83.851	17208983	17209465	0
132	NC_041759.1	91.971	71860408	71859587	1.76e-127
133	NC_041759.1	95.706	131751763	131752251	2.58e-117
134	NC_041759.1	94.479	149840757	149840269	6.56e-116
135	NC_041771.1	91.382	60859583	60857913	0
136	NC_041771.1	94.006	53335427	53336377	8.9e-157
137	NC_041771.1	89.3	45489172	45489897	1.05e-105
138	NC_041770.1	91.203	10989258	10987588	0
139	NC_041770.1	90.844	21558502	21560172	0
140	NC_041770.1	91.382	91002286	91003956	0
141	NC_041770.1	91.905	79223357	79222098	0
142	NC_041770.1	96.509	10136036	10134834	0
143	NC_041770.1	89.888	31892408	31892941	0
144	NC_041770.1	91.026	10136503	10136036	0
145	NC_041770.1	95.092	30516174	30516662	1.32e-119
146	NC_041761.1	91.921	30423754	30422084	0
147	NC_041761.1	91.023	57150927	57149257	0
148	NC_041761.1	89.767	43863624	43865294	0
149	NC_041761.1	94.792	114234986	114233835	0
150	NC_041761.1	87.76	48765031	48763880	0
151	NC_041761.1	93.981	48820982	48820335	0
152	NC_041761.1	93.064	48821548	48821030	0
153	NC_041761.1	96.319	114233803	114233315	0
154	NC_041761.1	95.092	48763848	48763360	0
155	NC_041761.1	91.606	94259348	94258527	3.2e-124
156	NC_041761.1	93.066	56344891	56345712	4.58e-122
157	NC_041761.1	95.706	56254271	56253783	9.22e-117
158	NC_041758.1	91.203	231340	233010	0
159	NC_041758.1	90	125827477	125829156	0
160	NC_041758.1	90.827	138706925	138705258	0
161	NC_041758.1	95.575	69040523	69039168	0
162	NC_041758.1	91.905	102370870	102372129	0
163	NC_041758.1	87.456	78301070	78301930	3.24e-158
164	NC_041758.1	88.889	78301867	78302739	7.93e-131
165	NC_041762.1	90.573	38268077	38266455	0
166	NC_041762.1	97.343	75658905	75657664	0
167	NC_041762.1	96.196	49830452	49831555	0
168	NC_041762.1	89.323	72303825	72304976	0
169	NC_041762.1	94.637	93659800	93660750	0
170	NC_041762.1	87.5	93659081	93659800	0
171	NC_041762.1	96.319	72305006	72305494	0
172	NC_041762.1	96.933	49831587	49832075	0
173	NC_041762.1	90.657	63058197	63057340	1.54e-135
174	NC_041772.1	91.932	20757432	20759030	0
175	NC_041772.1	86.58	22123430	22122738	4.57e-169
176	NC_041772.1	92.638	22122702	22122214	4.57e-169
177	NC_041772.1	83.626	22123885	22123373	3.39e-84

## Sheet: Table S2-2
Table S2. CERV1 env gene locations identified in the Gorilla gorilla genome
No.	Acc.	Iden.	Start	End	E-Value
1	NC_073229.2	99.282	44988427	44986757	0
2	NC_073229.2	98.921	29340199	29338532	0
3	NC_073229.2	96.948	121562656	121560986	0
4	NC_073229.2	96.768	70715724	70717394	0
5	NC_073229.2	95.871	52741970	52740300	0
6	NC_073229.2	94.075	70692906	70691236	0
7	NC_073229.2	98.23	29459886	29461241	0
8	NC_073229.2	94.533	130502966	130504282	0
9	NC_073247.2	98.743	154819965	154821635	0
10	NC_073247.2	98.564	120978923	120980593	0
11	NC_073247.2	98.564	125864299	125865969	0
12	NC_073247.2	97.846	63587424	63585754	0
13	NC_073247.2	96.589	85178664	85180334	0
14	NC_073247.2	97.127	135803421	135801751	0
15	NC_073247.2	97.127	151083990	151082320	0
16	NC_073247.2	96.787	96752209	96750716	0
17	NC_073247.2	95.075	156170589	156171968	0
18	NC_073235.2	98.205	60397899	60396229	0
19	NC_073235.2	98.205	116154567	116152897	0
20	NC_073235.2	98.025	101571915	101573585	0
21	NC_073235.2	97.487	30244626	30242956	0
22	NC_073235.2	97.307	33834160	33832493	0
23	NC_073235.2	96.948	101594741	101596411	0
24	NC_073235.2	96.589	34143874	34142207	0
25	NC_073235.2	96.768	90203180	90201510	0
26	NC_073235.2	93.716	95848992	95850662	0
27	NC_073234.2	98.384	28818056	28819726	0
28	NC_073234.2	97.666	69166433	69164763	0
29	NC_073234.2	97.487	70067488	70069158	0
30	NC_073234.2	97.487	66970660	66972330	0
31	NC_073234.2	96.948	139529935	139528265	0
32	NC_073234.2	96.948	113236525	113234855	0
33	NC_073234.2	97.307	120408913	120410583	0
34	NC_073234.2	96.23	94865628	94867298	0
35	NC_073234.2	93.178	82736975	82738645	0
36	NC_073234.2	91.741	91027151	91028821	0
37	NC_073234.2	95.485	66889875	66888547	0
38	NC_073234.2	90.789	38560184	38561551	0
39	NC_073234.2	98.128	21411047	21412168	0
40	NC_073234.2	92.553	66908285	66907158	0
41	NC_073234.2	96.154	21410499	21411044	0
42	NC_073234.2	87.912	66908821	66908282	0
43	NC_073228.2	97.846	98492720	98494390	0
44	NC_073228.2	95.637	87046902	87048620	0
45	NC_073228.2	97.307	134854835	134856505	0
46	NC_073228.2	97.307	39259958	39258288	0
47	NC_073228.2	97.666	80339552	80337882	0
48	NC_073228.2	97.952	79418271	79419881	0
49	NC_073228.2	92.369	158040494	158039001	0
50	NC_073228.2	97.722	33766427	33767743	0
51	NC_073228.2	91.892	79424818	79423931	0
52	NC_073228.2	90.741	79423796	79423149	0
53	NC_073231.2	98.564	14883177	14884847	0
54	NC_073231.2	98.384	6517943	6516273	0
55	NC_073231.2	97.307	79869364	79867697	0
56	NC_073231.2	97.487	61890947	61892614	0
57	NC_073231.2	96.768	38431037	38432707	0
58	NC_073231.2	97.307	65671744	65673414	0
59	NC_073231.2	96.409	81756747	81755098	0
60	NC_073231.2	96.544	65033193	65031892	0
61	NC_073231.2	95.77	15010549	15011541	0
62	NC_073231.2	95.133	15009875	15010552	0
63	NC_073227.2	97.666	127833441	127835111	0
64	NC_073227.2	98.025	204370172	204368502	0
65	NC_073227.2	97.487	174968823	174967153	0
66	NC_073227.2	97.307	25189061	25190731	0
67	NC_073227.2	96.768	188792892	188794562	0
68	NC_073227.2	96.409	68959246	68957576	0
69	NC_073227.2	93.178	195605208	195603574	0
70	NC_073227.2	94.255	201719085	201717415	0
71	NC_073227.2	93.737	61682487	61681009	0
72	NC_073227.2	93.269	127800076	127801320	0
73	NC_073227.2	87.826	146655456	146656817	0
74	NC_073227.2	94.823	146316434	146315334	0
75	NC_073227.2	97.473	133975429	133976259	0
76	NC_073227.2	97.473	133976258	133977085	0
77	NC_086017.1	97.487	157425383	157427053	0
78	NC_086017.1	94.794	84022308	84020638	0
79	NC_086017.1	93.896	162688511	162686841	0
80	NC_086017.1	93.178	106095726	106097396	0
81	NC_086017.1	93.576	85287060	85285660	0
82	NC_086017.1	94.761	131480824	131479508	0
83	NC_086017.1	94.881	160333373	160334251	0
84	NC_073232.2	97.846	96501440	96503110	0
85	NC_073232.2	96.948	142655034	142653364	0
86	NC_073232.2	95.871	15890060	15891730	0
87	NC_073232.2	96.05	123651440	123649803	0
88	NC_073232.2	95.332	66536618	66534969	0
89	NC_073232.2	98.276	128220845	128219280	0
90	NC_073232.2	93.896	101688870	101687200	0
91	NC_073232.2	97.59	142944993	142946486	0
92	NC_073232.2	95.717	102431032	102429632	0
93	NC_073232.2	96.583	20575080	20573764	0
94	NC_073232.2	91.667	73040845	73039586	0
95	NC_073232.2	96.401	15793357	15792191	0
96	NC_073232.2	99.394	15793851	15793357	0
97	NC_073230.2	97.666	48286665	48284995	0
98	NC_073230.2	97.487	43943633	43941963	0
99	NC_073230.2	93.716	44096968	44098638	0
100	NC_073230.2	93.271	62459584	62457980	0
101	NC_073230.2	96.56	74209827	74211134	0
102	NC_073230.2	86.593	50997637	50999001	0
103	NC_073230.2	89.443	14387680	14388681	0
104	NC_073236.2	97.846	72673020	72671350	0
105	NC_073236.2	97.666	121599707	121598037	0
106	NC_073236.2	97.127	76586304	76584634	0
107	NC_073236.2	99.267	68672826	68674052	0
108	NC_073224.2	97.846	192826092	192824422	0
109	NC_073224.2	97.487	95857361	95859031	0
110	NC_073224.2	96.768	192842961	192841291	0
111	NC_073224.2	93.537	193524977	193526647	0
112	NC_073224.2	95.512	104756661	104754991	0
113	NC_073224.2	97.552	148932360	148933952	0
114	NC_073224.2	93.716	193604148	193602481	0
115	NC_073224.2	98.594	172933263	172934756	0
116	NC_073224.2	91.741	193514232	193512562	0
117	NC_073224.2	90.528	226254227	226255873	0
118	NC_073224.2	97.717	97823660	97824973	0
119	NC_073224.2	92.938	176409151	176407835	0
120	NC_073224.2	94.737	136014450	136015247	6.86e-125
121	NC_073237.2	97.307	68936248	68934578	0
122	NC_073237.2	92.963	49291654	49290035	0
123	NC_073237.2	94.218	14972861	14974240	0
124	NC_073237.2	94.218	14728159	14726780	0
125	NC_073237.2	95.853	47206208	47204907	0
126	NC_073237.2	93.79	12926189	12927568	0
127	NC_073237.2	92.934	16433747	16435126	0
128	NC_073246.2	97.487	37255372	37257042	0
129	NC_073246.2	97.127	29081537	29079870	0
130	NC_073246.2	96.589	16607637	16609307	0
131	NC_073246.2	94.973	2654545	2652875	0
132	NC_073233.2	97.307	70082795	70081125	0
133	NC_073233.2	96.589	63199815	63201485	0
134	NC_073233.2	96.409	66350743	66349073	0
135	NC_073233.2	97.039	75644777	75646093	0
136	NC_073233.2	90.205	75823761	75822445	0
137	NC_073233.2	93.247	99040740	99041894	0
138	NC_073233.2	91.228	99040228	99040740	0
139	NC_073244.2	97.487	28218291	28219961	0
140	NC_073244.2	97.907	30019020	30017731	0
141	NC_073244.2	95.034	26463806	26465134	0
142	NC_073244.2	97.846	29456307	29457281	0
143	NC_073244.2	96.677	30135756	30134764	0
144	NC_073244.2	98.12	26439383	26438586	0
145	NC_073244.2	97.345	30136430	30135753	0
146	NC_073244.2	96.759	29457328	29457975	0
147	NC_073244.2	96.319	26438556	26438068	0
148	NC_073239.2	97.487	35983895	35985565	0
149	NC_073239.2	97.127	35972257	35970587	0
150	NC_073239.2	96.589	104779353	104781023	0
151	NC_073239.2	96.409	13364170	13362500	0
152	NC_073241.2	96.409	48273314	48271644	0
153	NC_073241.2	94.218	27167554	27168933	0
154	NC_073241.2	94.218	27183020	27184399	0
155	NC_073241.2	94.218	27205963	27207342	0
156	NC_073241.2	94.218	25410117	25411496	0
157	NC_073241.2	94.218	29500956	29502335	0
158	NC_073241.2	94.218	25056035	25054656	0
159	NC_073241.2	94.004	29210078	29208699	0
160	NC_073241.2	93.79	25404261	25405640	0
161	NC_073241.2	93.79	30432959	30434338	0
162	NC_073241.2	93.576	29221792	29220413	0
163	NC_073241.2	93.576	29215935	29214556	0
164	NC_073241.2	97.494	45993916	45992600	0
165	NC_073241.2	91.61	61188930	61190252	0
166	NC_073241.2	95.584	83387744	83386794	0
167	NC_073241.2	97.5	83388463	83387744	0
168	NC_073243.2	96.05	69268288	69269955	0
169	NC_073243.2	95.691	67279148	67280818	0
170	NC_073243.2	91.382	99210871	99212538	0
171	NC_073243.2	98.408	68325441	68326571	0
172	NC_073243.2	96.8	57746971	57745847	0
173	NC_073243.2	99.451	57747516	57746971	0
174	NC_073243.2	93.617	68326549	68327112	0
175	NC_086018.1	95.153	2200896	2199226	0
176	NC_086018.1	96.253	8763056	8764336	0
177	NC_086018.1	89.928	6341581	6342414	1.13e-151
178	NC_086018.1	92.905	6342363	6343250	1.21e-139
179	NC_073238.2	94.075	63006969	63008639	0
180	NC_073238.2	88.193	55433695	55435347	0
181	NC_073238.2	93.576	6138053	6136674	0
182	NC_073238.2	93.576	1044565	1043186	0
183	NC_073238.2	94.517	95375212	95374064	0
184	NC_073238.2	98.352	95375756	95375211	0
185	NC_073238.2	85.971	26698837	26699670	2.45e-143
186	NC_073238.2	90.878	26699619	26700506	3.02e-138
187	NC_073248.2	94.794	10998207	10996537	0
188	NC_073248.2	92.28	29464674	29466344	0
189	NC_073248.2	90.126	28601249	28599579	0
190	NC_073248.2	90.126	28594974	28593304	0
191	NC_073248.2	91.993	32022316	32020706	0
192	NC_073248.2	94.004	53288366	53289745	0
193	NC_073248.2	82.469	10098329	10099999	0
194	NC_073248.2	93.088	44397782	44399083	0
195	NC_073248.2	94.949	31595964	31597151	0
196	NC_073248.2	91.948	32004764	32003610	0
197	NC_073248.2	94.152	32005276	32004764	0
198	NC_073248.2	93.75	31597154	31597633	0
199	NC_073248.2	89.68	31694761	31695603	2.78e-152
200	NC_073248.2	90.941	31695572	31696432	1.2e-131
201	NC_073245.2	93.357	46362168	46360498	0
202	NC_073245.2	92.255	62424026	62425342	0
203	NC_073245.2	92.711	46385814	46387130	0

## Sheet: Table S2-3
Table S2. CERV1 env gene locations identified in the Pan paniscus genome
No.	Acc.	Iden.	Start	End	E-Value
1	NC_073259.2	99.282	65032142	65030472	0
2	NC_073259.2	98.564	20162288	20160618	0
3	NC_073259.2	97.691	55525596	55527284	0
4	NC_073259.2	97.846	11095466	11097136	0
5	NC_073259.2	94.973	35005036	35003366	0
6	NC_073259.2	94.255	84309137	84310792	0
7	NC_073259.2	92.998	55049629	55051299	0
8	NC_073259.2	97.59	56063291	56064784	0
9	NC_073259.2	92.101	64732260	64733930	0
10	NC_073259.2	85.278	25413518	25412028	0
11	NC_073259.2	98.25	81860017	81861216	0
12	NC_073259.2	98.701	81861216	81861677	0
13	NC_085927.1	98.923	58955161	58956831	0
14	NC_085927.1	97.846	27028800	27030470	0
15	NC_085927.1	90.647	2341854	2342687	2.93e-154
16	NC_085927.1	97.297	2342636	2343523	4e-149
17	NC_073269.2	99.102	43652227	43650557	0
18	NC_073269.2	98.205	49304038	49302368	0
19	NC_073269.2	97.307	33760265	33758598	0
20	NC_073269.2	96.768	49562070	49560400	0
21	NC_073269.2	93.537	26873238	26874908	0
22	NC_085926.1	98.743	92381223	92379553	0
23	NC_085926.1	98.743	44720755	44719085	0
24	NC_085926.1	97.666	39278326	39279996	0
25	NC_085926.1	94.973	160665968	160664298	0
26	NC_085926.1	95.332	19448235	19446565	0
27	NC_085926.1	89.228	128025538	128023880	0
28	NC_085926.1	96.903	88361657	88363012	0
29	NC_085926.1	97.897	87882167	87880884	0
30	NC_085926.1	91.667	127992286	127991027	0
31	NC_085926.1	81.818	127992693	127992199	3.15e-69
32	NC_073257.2	99.102	56070927	56069257	0
33	NC_073257.2	98.205	76345198	76343528	0
34	NC_073257.2	97.307	142306597	142304927	0
35	NC_073257.2	91.382	96096586	96094916	0
36	NC_073257.2	98.263	27809005	27810213	0
37	NC_073257.2	96.687	142575473	142576468	0
38	NC_073257.2	95.575	142560720	142561397	0
39	NC_073257.2	94.714	142574799	142575479	0
40	NC_073257.2	98.995	142561394	142561990	0
41	NC_073257.2	98.052	27810213	27810674	0
42	NC_073272.2	99.102	35734954	35733284	0
43	NC_073272.2	98.564	138609954	138611624	0
44	NC_073272.2	95.871	120543158	120544801	0
45	NC_073272.2	91.562	65927648	65925978	0
46	NC_073272.2	87.831	44461184	44459523	0
47	NC_073272.2	97.788	35853468	35852113	0
48	NC_073272.2	96.239	36147573	36148928	0
49	NC_073258.2	99.102	42290359	42292029	0
50	NC_073258.2	98.384	57214727	57216397	0
51	NC_073258.2	98.205	95506858	95508528	0
52	NC_073258.2	97.487	78498479	78500149	0
53	NC_073258.2	96.948	51402647	51404317	0
54	NC_073258.2	91.921	72838009	72839679	0
55	NC_073258.2	83.692	56461924	56460410	0
56	NC_073256.2	98.743	87624744	87623074	0
57	NC_073256.2	98.413	114406771	114405449	0
58	NC_073261.2	98.923	95199209	95197539	0
59	NC_073261.2	98.384	42398429	42400099	0
60	NC_073261.2	98.491	61115657	61114266	0
61	NC_073261.2	97.608	55973281	55973907	0
62	NC_073261.2	91.204	55973918	55974562	0
63	NC_073249.2	98.743	160388416	160386746	0
64	NC_073249.2	98.205	66412006	66410336	0
65	NC_073249.2	97.487	115679120	115680790	0
66	NC_073249.2	96.047	171933141	171931852	0
67	NC_073263.2	98.564	8522182	8520512	0
68	NC_073263.2	97.556	3565239	3563644	0
69	NC_073263.2	90.647	2846024	2846857	2.93e-154
70	NC_073263.2	97.635	2846806	2847693	2.84e-150
71	NC_073263.2	98.02	18343497	18342892	2.62e-97
72	NC_073267.2	98.384	10863599	10861929	0
73	NC_073267.2	97.666	11046542	11048212	0
74	NC_073255.2	98.025	48626608	48628278	0
75	NC_073255.2	98.384	53969058	53970728	0
76	NC_073255.2	97.846	41463382	41465052	0
77	NC_073255.2	95.699	75899916	75898249	0
78	NC_073255.2	94.614	60759837	60761507	0
79	NC_073255.2	95	27733088	27734707	0
80	NC_073255.2	94.075	60607865	60609535	0
81	NC_073255.2	97.135	62911227	62910076	0
82	NC_073255.2	98.16	62910046	62909558	0
83	NC_073273.2	97.666	38798134	38799804	0
84	NC_073273.2	97.487	41558383	41560053	0
85	NC_073273.2	97.307	44040920	44042590	0
86	NC_073273.2	96.409	39780893	39782563	0
87	NC_073273.2	97.127	44097042	44098706	0
88	NC_073273.2	95.332	36981202	36979532	0
89	NC_073273.2	96.05	40509822	40511492	0
90	NC_073273.2	94.794	38729397	38727727	0
91	NC_073273.2	93.178	40480782	40482452	0
92	NC_073273.2	96.296	38137773	38139149	0
93	NC_073273.2	93.498	40434527	40435495	0
94	NC_073273.2	93.377	40434075	40434527	0
95	NC_073273.2	90.909	43587032	43586445	1.68e-105
96	NC_073273.2	96.482	38207629	38207033	1.02e-95
97	NC_073273.2	96.465	38920372	38919779	1.86e-94
98	NC_073252.2	98.384	157474306	157472636	0
99	NC_073252.2	98.564	57130677	57129007	0
100	NC_073252.2	98.025	65156974	65158644	0
101	NC_073252.2	98.743	114071158	114069488	0
102	NC_073252.2	97.666	105512326	105513996	0
103	NC_073252.2	96.23	58449410	58451080	0
104	NC_073252.2	95.153	157462083	157460413	0
105	NC_073252.2	95.332	4417679	4416009	0
106	NC_073252.2	98.883	80522020	80523093	0
107	NC_073252.2	98.469	80521434	80522021	0
108	NC_073262.2	98.564	57540145	57541815	0
109	NC_073262.2	97.127	33595917	33594247	0
110	NC_073262.2	94.828	32057327	32058892	0
111	NC_073271.2	97.846	10363775	10365445	0
112	NC_073271.2	90.288	2396580	2397413	8.04e-154
113	NC_073271.2	97.635	2397362	2398249	2.84e-150
114	NC_073254.2	98.205	167458439	167456769	0
115	NC_073254.2	98.384	187489582	187487912	0
116	NC_073254.2	96.768	52907549	52909219	0
117	NC_073254.2	96.23	187450087	187448417	0
118	NC_073253.2	98.025	54203110	54201440	0
119	NC_073253.2	97.666	91587772	91586102	0
120	NC_073253.2	98.141	38371019	38372629	0
121	NC_073253.2	98.025	67427896	67429566	0
122	NC_073253.2	91.087	151994224	151995888	0
123	NC_073253.2	93.125	103831053	103832492	0
124	NC_073253.2	96.314	19848974	19847754	0
125	NC_073253.2	99.379	56079369	56078887	0
126	NC_073260.2	97.487	57323808	57325478	0
127	NC_073260.2	96.948	57298709	57300373	0
128	NC_073270.2	96.768	39828860	39827190	0
129	NC_073270.2	97.593	31909539	31908169	0
130	NC_073270.2	92.788	39846313	39847560	0
131	NC_073270.2	90.196	39884392	39885156	0
132	NC_073270.2	92.337	39885138	39885920	0
133	NC_073266.2	98.564	53243126	53241456	0
134	NC_073266.2	97.556	3539965	3538370	0
135	NC_073266.2	94.375	52045608	52044169	0
136	NC_073266.2	89.928	2860374	2861207	2.16e-152
137	NC_073266.2	95.946	2861156	2862043	2.37e-145
138	NC_073264.2	95.691	2774917	2776587	0
139	NC_073264.2	92.708	59727611	59729050	0
140	NC_073265.2	96.91	14531035	14532102	0

## Sheet: Table S2-4
Table S2. CERV1 env gene locations identified in the Pan troglodytes genome
No.	Acc.	Iden.	Start	End	E-value
1	NC_072421.1	99.282	34511146	34509476	0
2	NC_072421.1	98.743	136625144	136626814	0
3	NC_072421.1	98.564	87564916	87566586	0
4	NC_072421.1	98.384	34921940	34923610	0
5	NC_072421.1	96.589	118598327	118599970	0
6	NC_072421.1	91.921	64049688	64048018	0
7	NC_072421.1	88.007	43258655	43256994	0
8	NC_072421.1	96.018	34629067	34627712	0
9	NC_072421.1	94.245	87358279	87357446	8.56e-167
10	NC_072421.1	98.311	87357497	87356610	1.82e-152
11	NC_072406.1	98.923	85550049	85548379	0
12	NC_072406.1	97.846	67212020	67213690	0
13	NC_072406.1	98.413	111877867	111876545	0
14	NC_072399.1	98.923	83396786	83398456	0
15	NC_072399.1	98.564	84089612	84087942	0
16	NC_072399.1	98.707	65412394	65413785	0
17	NC_072399.1	97.555	31311230	31312456	0
18	NC_072399.1	95.161	33693957	33692842	0
19	NC_072399.1	97.129	70544290	70543664	0
20	NC_072399.1	96.296	70543653	70543006	0
21	NC_072399.1	100	31312441	31312899	0
22	NC_072399.1	98.693	33692857	33692399	0
23	NC_072401.1	98.743	48771490	48769820	0
24	NC_072401.1	97.487	97651853	97650183	0
25	NC_072401.1	97.666	43334514	43336184	0
26	NC_072401.1	98.025	82574242	82572572	0
27	NC_072401.1	94.255	165820286	165818616	0
28	NC_072401.1	90.763	133209716	133208223	0
29	NC_072401.1	97.566	92422608	92423963	0
30	NC_072401.1	97.664	91948641	91947358	0
31	NC_072401.1	91.007	23470010	23469177	1.73e-154
32	NC_072401.1	95.27	23469228	23468341	9.49e-147
33	NC_072409.1	98.923	43903273	43904943	0
34	NC_072409.1	98.025	57410605	57412275	0
35	NC_072409.1	98.205	95987624	95989294	0
36	NC_072409.1	97.307	78688325	78689995	0
37	NC_072409.1	97.127	53048184	53049854	0
38	NC_072409.1	94.973	90641249	90642919	0
39	NC_072409.1	91.921	73026152	73027822	0
40	NC_072409.1	97.846	8315113	8314139	0
41	NC_072409.1	97.846	8246944	8245970	0
42	NC_072409.1	96.923	8393719	8392745	0
43	NC_072409.1	97.209	8392692	8392048	0
44	NC_072409.1	97.209	8314086	8313442	0
45	NC_072409.1	97.209	8245917	8245273	0
46	NC_072409.1	96.296	56925410	56926057	2.28e-106
47	NC_072410.1	99.102	62320673	62319003	0
48	NC_072410.1	97.666	20516742	20515072	0
49	NC_072410.1	98.025	55908714	55910384	0
50	NC_072410.1	97.846	90956543	90954873	0
51	NC_072410.1	97.666	11363240	11364910	0
52	NC_072410.1	97.487	52786256	52784586	0
53	NC_072410.1	94.973	35372574	35370904	0
54	NC_072410.1	93.178	55441462	55443132	0
55	NC_072410.1	97.992	56463739	56465232	0
56	NC_072410.1	91.741	62093411	62095081	0
57	NC_072410.1	98	79203087	79204286	0
58	NC_072410.1	100	79204286	79204747	0
59	NC_072410.1	95.88	81670464	81671264	1.65e-159
60	NC_072410.1	93.046	81671215	81672120	6.32e-144
61	NC_072405.1	99.102	14757977	14759647	0
62	NC_072405.1	97.846	47217844	47219514	0
63	NC_072405.1	98.564	40051726	40053396	0
64	NC_072405.1	97.666	59795771	59794101	0
65	NC_072405.1	97.846	52566604	52568274	0
66	NC_072405.1	95.153	64239113	64237449	0
67	NC_072405.1	94.614	26469868	26471538	0
68	NC_072405.1	94.075	59338487	59340157	0
69	NC_072405.1	93.728	147470859	147469189	0
70	NC_072405.1	94.817	59187641	59188624	0
71	NC_072405.1	95.175	59186955	59187638	0
72	NC_072408.1	98.743	63105751	63107421	0
73	NC_072408.1	98.743	46785874	46784204	0
74	NC_072408.1	97.487	133440567	133442237	0
75	NC_072408.1	93.958	105918372	105916933	0
76	NC_072408.1	92.917	133418290	133419726	0
77	NC_072408.1	92.412	86911296	86910190	0
78	NC_072408.1	88.542	86911859	86911284	0
79	NC_072402.1	98.384	117456636	117454966	0
80	NC_072402.1	97.666	83466343	83464673	0
81	NC_072402.1	98.025	83894154	83895824	0
82	NC_072402.1	97.666	161331036	161329366	0
83	NC_072402.1	97.666	9266758	9268428	0
84	NC_072402.1	96.948	58514534	58516204	0
85	NC_072402.1	97.307	108873554	108875224	0
86	NC_072402.1	95.332	4476291	4474621	0
87	NC_072402.1	94.794	161318813	161317143	0
88	NC_072402.1	96.786	57180096	57179257	0
89	NC_072402.1	98.571	57179284	57178445	0
90	NC_072412.1	98.569	12266338	12264662	0
91	NC_072412.1	92.083	49866936	49868375	0
92	NC_072414.1	98.384	35581254	35579584	0
93	NC_072414.1	98.743	12962041	12960374	0
94	NC_072414.1	98.419	13145955	13147472	0
95	NC_072398.1	97.666	165559922	165561592	0
96	NC_072398.1	98.025	66780725	66782395	0
97	NC_072398.1	95.349	55216927	55218213	0
98	NC_072398.1	92.877	113409120	113410172	0
99	NC_072398.1	96.727	111462541	111461717	2.48e-169
100	NC_072398.1	89.231	111461811	111460873	2.86e-145
101	NC_072417.1	98.205	24979533	24981203	0
102	NC_072417.1	98.384	40593315	40591645	0
103	NC_072417.1	98.205	46104957	46103287	0
104	NC_072417.1	97.127	46359775	46358105	0
105	NC_072417.1	97.307	30882653	30880986	0
106	NC_072417.1	93.896	24674018	24675688	0
107	NC_072404.1	98.205	44313383	44315053	0
108	NC_072404.1	98.025	159349997	159348327	0
109	NC_072404.1	96.591	165794230	165792911	0
110	NC_072404.1	90.647	179350423	179349590	1.48e-156
111	NC_072404.1	96.715	179349641	179348820	8.95e-136
112	NC_072419.1	98.025	12564231	12565901	0
113	NC_072419.1	95.512	69352	71022	0
114	NC_072419.1	97.333	799405	798056	0
115	NC_072403.1	98.205	55330309	55328639	0
116	NC_072403.1	97.846	94070909	94069239	0
117	NC_072403.1	91.266	154509228	154510892	0
118	NC_072403.1	93.75	106344356	106345795	0
119	NC_072403.1	96.806	21002991	21001771	0
120	NC_072403.1	98.758	57212328	57211846	0
121	NC_072403.1	97.214	70082406	70083374	4.95e-168
122	NC_072403.1	97.656	41176895	41177662	1.96e-158
123	NC_072403.1	96.689	41177631	41178536	1.06e-151
124	NC_072403.1	97.976	70081684	70082424	2.11e-149
125	NC_072400.1	98.025	110340042	110338372	0
126	NC_072400.1	97.846	112521035	112519365	0
127	NC_072400.1	96.768	43364253	43365923	0
128	NC_072400.1	95.871	44893761	44892091	0
129	NC_072400.1	98.698	56897110	56898261	0
130	NC_072400.1	98.16	56898293	56898781	0
131	NC_072422.1	96.589	9223282	9221612	0
132	NC_072422.1	97.666	3323276	3321606	0
133	NC_072422.1	97.487	8561179	8559509	0
134	NC_072422.1	97.666	3273323	3271656	0
135	NC_072422.1	96.768	5772894	5771224	0
136	NC_072422.1	96.409	7554186	7552516	0
137	NC_072422.1	96.23	7575594	7577264	0
138	NC_072422.1	95.332	10381329	10382999	0
139	NC_072422.1	94.973	6831881	6830211	0
140	NC_072422.1	93.357	6860950	6859280	0
141	NC_072422.1	94.97	8629905	8631395	0
142	NC_072422.1	93.249	6907776	6906355	0
143	NC_072422.1	95.029	3722130	3721105	0
144	NC_072422.1	89.437	35848181	35849014	0
145	NC_072422.1	89.085	35758329	35759162	0
146	NC_072422.1	89.085	35774509	35775342	0
147	NC_072422.1	89.085	35808399	35809232	0
148	NC_072422.1	89.085	35720660	35721493	0
149	NC_072422.1	96.564	10628493	10627621	0
150	NC_072422.1	94.606	10629212	10628490	0
151	NC_072422.1	92.683	35759137	35759997	0
152	NC_072422.1	92.683	35775317	35776177	0
153	NC_072422.1	92.683	35809207	35810067	0
154	NC_072422.1	92.683	35848989	35849849	0
155	NC_072422.1	91.986	35721468	35722328	0
156	NC_072422.1	90.449	3722708	3722175	0
157	NC_072422.1	94.389	35873297	35874205	6.44e-149
158	NC_072422.1	81.154	35872623	35873369	1.03e-129
159	NC_072416.1	98.025	7294560	7292890	0
160	NC_072416.1	98.564	44571662	44569992	0
161	NC_072416.1	95.512	86678	88348	0
162	NC_072416.1	94.792	43369153	43367714	0
163	NC_072416.1	96.889	823417	822068	0
164	NC_072418.1	97.666	40371297	40369627	0
165	NC_072418.1	97.307	35076840	35075170	0
166	NC_072418.1	93.958	26783503	26782064	0
167	NC_072418.1	93.029	40388465	40389712	0
168	NC_072418.1	89.412	40420867	40421631	0
169	NC_072418.1	92.72	40421613	40422395	0
170	NC_072420.1	97.666	12464109	12465779	0
171	NC_072420.1	97.666	44218046	44219716	0
172	NC_072411.1	95.512	65137	66807	0
173	NC_072411.1	98	1024814	1023465	0
174	NC_072411.1	97.556	4994818	4996167	0
175	NC_072411.1	97.525	12731511	12730906	4.32e-97
176	NC_072407.1	97.327	63611353	63610010	0
177	NC_072413.1	96.348	17183705	17184772	0

## Sheet: Table S2-5
Table S2. CERV1 env gene locations identified in the Papio anubis genome
No.	Acc.	Iden.	Start	End	E-value
1	NC_044987.1	96.948	69751617	69753287	0
2	NC_044987.1	94.973	80750254	80748584	0
3	NC_044987.1	88.052	4554482	4553328	0
4	NC_044987.1	95.092	4553298	4552810	0
5	NC_044979.1	97.487	145520540	145522210	0
6	NC_044979.1	90.844	76132784	76131117	0
7	NC_044979.1	90.305	86685237	86686907	0
8	NC_044979.1	93.593	9187252	9186176	0
9	NC_044979.1	85.405	9187797	9187243	0
10	NC_044979.1	92.478	140276336	140275659	4.61e-118
11	NC_044978.1	97.307	70499061	70497391	0
12	NC_044978.1	90.126	61386402	61384732	0
13	NC_044978.1	91.048	184673093	184671720	0
14	NC_044978.1	92.549	13347241	13348005	3.42e-116
15	NW_022163318.1	96.409	1427	3097	0
16	NW_022165198.1	96.23	13842	12172	0
17	NC_044977.1	96.23	15573561	15575231	0
18	NC_044977.1	90.485	79480504	79478834	0
19	NC_044977.1	91.767	192097353	192095866	0
20	NC_044977.1	86.874	73457093	73455837	0
21	NC_044977.1	93.036	130560976	130562052	2.8e-180
22	NC_044977.1	92.336	51968830	51969651	3.66e-127
23	NC_044977.1	93.416	167030041	167029313	8.75e-107
24	NC_044980.1	95.153	156032021	156033691	0
25	NC_044980.1	94.973	155916348	155918018	0
26	NC_044980.1	91.023	134743758	134742088	0
27	NC_044980.1	89.946	155887793	155889463	0
28	NC_044980.1	84.375	169035375	169036334	3.89e-169
29	NC_044980.1	92.593	169036831	169037553	2.26e-102
30	NW_022167358.1	94.973	26539	24869	0
31	NW_022161486.1	92.28	11580	9910	0
32	NC_044996.1	92.28	96027437	96029107	0
33	NC_044996.1	91.562	9188082	9186412	0
34	NC_044996.1	91.203	65087665	65085995	0
35	NC_044996.1	90.844	63328246	63329916	0
36	NC_044996.1	90.365	33799215	33798064	0
37	NC_044996.1	93.606	77706079	77707251	0
38	NC_044996.1	95.092	33798034	33797546	0
39	NC_044982.1	92.46	14996222	14994552	0
40	NC_044982.1	90.305	19446046	19447716	0
41	NC_044982.1	88.689	131238891	131240561	0
42	NC_044982.1	82.549	81916073	81914544	0
43	NC_044982.1	91.065	95086525	95085653	8.36e-138
44	NC_044982.1	88.966	72059535	72058666	3.29e-131
45	NC_044982.1	91.971	41224460	41223639	6.17e-125
46	NC_044982.1	93.056	117755172	117755819	4.75e-123
47	NC_044982.1	93.865	139893716	139894204	3.02e-86
48	NC_044976.1	92.101	119624399	119626069	0
49	NC_044976.1	90.844	118026390	118028060	0
50	NC_044976.1	91.023	124623833	124625503	0
51	NC_044976.1	88.353	46697083	46698564	0
52	NC_044976.1	88.802	77316580	77315429	0
53	NC_044976.1	93.252	77315397	77314909	0
54	NC_044976.1	91.77	49327971	49328699	8.1e-107
55	NC_044986.1	91.921	108406298	108404628	0
56	NC_044986.1	90.876	86494607	86495428	4.04e-126
57	NC_044986.1	91.463	18288523	18289260	6.91e-124
58	NW_022161054.1	90.485	213215	211545	0
59	NC_044990.1	91.562	39324115	39322445	0
60	NC_044990.1	90.377	10779356	10777767	0
61	NC_044990.1	89.062	87668697	87669848	0
62	NC_044990.1	94.118	75933768	75932647	0
63	NC_044990.1	92.025	87669880	87670368	0
64	NW_022162457.1	90.018	10537	12159	0
65	NW_022162021.1	90.305	18040	19710	0
66	NC_044981.1	90.126	99494848	99496515	0
67	NC_044981.1	90.909	108896325	108895798	3.2e-98
68	NW_022160492.1	93.597	4783	6375	0
69	NC_044988.1	93.409	2950419	2948827	0
70	NC_044988.1	86.434	44580134	44580907	2.5e-148
71	NC_044988.1	92.256	44580871	44581743	4.16e-141
72	NC_044988.1	91.971	7629558	7630379	3.29e-127
73	NW_022159734.1	88.689	12031	10361	0
74	NC_044993.1	90.23	63466226	63464661	0
75	NC_044993.1	92.513	46008145	46009266	0
76	NC_044993.1	86.022	46007597	46008154	0
77	NC_044993.1	95.131	26430453	26429653	8.35e-127
78	NC_044989.1	89.408	90445254	90443584	0
79	NC_044989.1	87.906	51571633	51570617	0
80	NC_044989.1	90.566	51570630	51570154	0
81	NC_044989.1	92.23	13403772	13402885	6.2e-142
82	NC_044989.1	93.252	55616361	55616849	1.81e-117
83	NW_022165816.1	91.389	34	1566	0
84	NC_044997.1	86.715	6620579	6622249	0
85	NC_044997.1	88.966	5106317	5107186	1.07e-131
86	NW_022165809.1	90.871	34	1479	0
87	NW_022162557.1	89.627	3407	4852	0
88	NW_022162103.1	88.769	6579	7967	0
89	NW_022166797.1	89.845	1	1359	0
90	NW_022167311.1	95.086	65	1285	0
91	NW_022165504.1	88.813	1316	3	0
92	NW_022166709.1	91.646	1223	3	0
93	NW_022161704.1	89.437	10928	9651	0
94	NC_044985.1	91.827	22331082	22329856	0
95	NC_044985.1	93.75	117055062	117054535	4.04e-117
96	NC_044985.1	92.593	23596933	23597661	7.03e-105
97	NC_044983.1	88.281	43707824	43706673	0
98	NC_044983.1	95.706	43706641	43706153	0
99	NW_022163909.1	90.769	1474	2448	0
100	NW_022159724.1	88.148	11607	10393	0
101	NW_022159724.1	80.769	12062	11517	3.17e-86
102	NC_044995.1	87.432	7706373	7707470	0
103	NC_044995.1	91.414	7707446	7708039	0
104	NW_022162395.1	88.308	4241	5215	0
105	NW_022162395.1	93.981	5256	5903	0
106	NW_022164371.1	83.692	1191	2165	0
107	NW_022166015.1	91.135	1517	672	0
108	NW_022166015.1	90.184	640	152	0
109	NW_022166390.1	91.228	855	1	0
110	NW_022161442.1	81.938	5745	6425	0
111	NW_022161442.1	90.377	6475	7191	0
112	NW_022162630.1	79.736	2527	3207	0
113	NW_022162630.1	91.411	3707	4195	0
114	NW_022162630.1	85.802	3192	3677	0
115	NW_022164099.1	90.244	1014	1628	0
116	NW_022164099.1	89.855	1631	2251	0
117	NW_022161136.1	97.041	17995	16982	3.16e-176
118	NW_022161136.1	84.167	18635	17916	2.93e-122
119	NW_022167021.1	97.041	2754	1741	3.23e-176
120	NW_022167021.1	84.167	3394	2675	3e-122
121	NW_022167928.1	86.434	291	1064	4.51e-165
122	NC_044984.1	90.237	4537439	4538452	8.43e-163
123	NC_044984.1	84.305	4536799	4537467	2.67e-116
124	NC_044984.1	98.16	47743744	47743256	9.05e-81
125	NW_022169733.1	96.567	704	6	9.01e-159
126	NW_022167014.1	93.103	872	3	6.3e-154
127	NW_022167014.1	86.667	1326	832	8.58e-93
128	NW_022160125.1	87.537	1401	391	4.94e-153
129	NW_022165738.1	91.429	1586	747	2.93e-143
130	NW_022163357.1	90.941	1222	362	1.35e-135
131	NW_022169114.1	94.175	468	1085	3.35e-134
132	NW_022164381.1	91.919	1567	2160	1.22e-119
133	NW_022162003.1	90.798	6429	5941	1.17e-114
134	NW_022165539.1	85.075	1039	1641	2.97e-113
135	NW_022161247.1	89.035	737593	736910	5.99e-113
136	NW_022165717.1	91.979	1591	1031	7.18e-112
137	NW_022168286.1	82.32	543	1	3.61e-105
138	NW_022167789.1	93.865	1037	549	7.93e-91
139	NW_022166656.1	92.857	547	2	9.75e-88
140	NW_022167020.1	93.865	133781	133293	3.19e-86
141	NW_022165929.1	87.565	48109	48672	5.22e-84
142	NW_022167925.1	93.865	11082	11570	1.82e-76
143	NW_022161959.1	96.203	728	255	7.56e-76
144	NW_022160135.1	88.462	470	3	7.24e-71

## Sheet: Table S2-6
Table S2. CERV1 env gene locations identified in the Theropithecus gelada genome
No.	Acc.	Iden.	Start	End	E-value
1	NC_037683.1	97.487	75051215	75049545	0
2	NC_037683.1	91.203	107463265	107464935	0
3	NC_037683.1	93.49	108957191	108956040	0
4	NC_037683.1	94.479	108956008	108955520	0
5	NC_037683.1	93.08	24191511	24190645	2.67e-139
6	NC_037683.1	82.353	90025131	90024265	2.26e-116
7	NW_020258762.1	97.307	3403	5073	0
8	NW_020258872.1	97.127	1837	167	0
9	NW_020258871.1	97.127	3875	5545	0
10	NC_037672.1	97.127	116115533	116117203	0
11	NC_037672.1	96.05	77974926	77976596	0
12	NC_037672.1	90.485	182897	184567	0
13	NC_037672.1	96.701	86211078	86212532	0
14	NC_037672.1	88.27	101484283	101485785	0
15	NC_037672.1	84.375	29211593	29210442	0
16	NC_037672.1	96.727	186458899	186459723	0
17	NC_037672.1	96.933	186460078	186460566	0
18	NC_037672.1	91.411	29210409	29209921	0
19	NC_037672.1	85.621	73021330	73022247	1.11e-132
20	NC_037672.1	91.765	173286049	173285285	6.36e-115
21	NC_037672.1	89.352	67206641	67205994	1.09e-99
22	NC_037668.1	96.948	13559466	13557796	0
23	NC_037668.1	96.409	191304398	191306068	0
24	NC_037668.1	91.562	98226204	98224534	0
25	NC_037668.1	92.101	14645875	14647545	0
26	NC_037668.1	91.382	141423731	141422061	0
27	NC_037668.1	95.582	26819253	26820746	0
28	NC_037668.1	90.305	22715532	22713862	0
29	NC_037668.1	88.353	76110107	76111591	0
30	NC_037668.1	92.654	55167128	55168393	0
31	NC_037668.1	89.062	106850907	106849756	0
32	NC_037668.1	87.037	116655095	116654124	0
33	NC_037668.1	94.603	19435078	19436022	0
34	NC_037668.1	95.833	116654077	116653430	0
35	NC_037668.1	87.912	19434534	19435079	0
36	NC_037668.1	92.025	106849724	106849236	0
37	NC_037668.1	92.181	22915921	22916649	9.52e-105
38	NW_020265518.1	96.589	6343	8013	0
39	NW_020265529.1	96.589	6342	8012	0
40	NW_020262659.1	96.948	1909	3579	0
41	NW_020262659.1	96.948	7662	9332	0
42	NC_037670.1	96.409	72847570	72849240	0
43	NC_037670.1	94.973	97992724	97991054	0
44	NC_037670.1	92.998	157991835	157990165	0
45	NC_037670.1	91.682	13490861	13489239	0
46	NC_037670.1	90.305	114004937	114003267	0
47	NC_037670.1	90.305	96302174	96300504	0
48	NC_037670.1	91.587	106802578	106804143	0
49	NC_037670.1	95.991	1786340	1785069	0
50	NC_037670.1	88.542	7385868	7387019	0
51	NC_037670.1	95.706	7387052	7387540	0
52	NC_037670.1	92.042	36741238	36742104	7.57e-138
53	NC_037670.1	94.239	150256005	150255277	3.77e-108
54	NC_037689.1	95.871	46933706	46932036	0
55	NC_037689.1	96.409	59175413	59173743	0
56	NC_037689.1	90.485	9650306	9648636	0
57	NC_037689.1	90.562	91700602	91702095	0
58	NC_037689.1	91.892	79157212	79155881	0
59	NC_037689.1	95.092	105809253	105809741	4.64e-117
60	NW_020259314.1	96.589	1775	105	0
61	NW_020264637.1	96.05	6516	8186	0
62	NC_037671.1	96.23	106205014	106206684	0
63	NC_037671.1	96.409	118526860	118528530	0
64	NC_037671.1	91.203	77101382	77099712	0
65	NC_037671.1	89.834	103330598	103332220	0
66	NC_037671.1	95.157	32943162	32942110	0
67	NC_037671.1	95.157	32934975	32933923	0
68	NC_037671.1	89.914	111712034	111710994	0
69	NC_037671.1	91.981	111711000	111710365	0
70	NC_037671.1	95.61	32942111	32941497	0
71	NC_037671.1	95.61	32933924	32933310	0
72	NC_037671.1	91.724	32691861	32690992	3.35e-133
73	NC_037671.1	91.364	108736168	108736827	3.35e-101
74	NC_037677.1	96.409	81363346	81365016	0
75	NC_037677.1	90.359	12271778	12273364	0
76	NC_037669.1	94.973	151984462	151986132	0
77	NC_037669.1	91.921	7641696	7643366	0
78	NC_037669.1	90.844	192568627	192566957	0
79	NC_037669.1	89.767	147553621	147555291	0
80	NC_037669.1	90.361	192592987	192591500	0
81	NC_037669.1	93.103	125867142	125868446	0
82	NC_037669.1	94.2	88627114	88628406	0
83	NC_037669.1	86.247	73300431	73299145	0
84	NC_037669.1	93.315	130852303	130853379	1.9e-179
85	NC_037669.1	96.516	113960796	113959936	3.07e-140
86	NC_037669.1	93.38	72606564	72605704	5.35e-136
87	NC_037669.1	92.683	128756000	128756860	9.3e-135
88	NC_037669.1	91.273	126399299	126398475	6.28e-124
89	NC_037669.1	86.256	28211887	28212519	1.54e-111
90	NC_037669.1	95.349	28212575	28213219	2.64e-107
91	NW_020252566.1	95.379	6016	7638	0
92	NW_020259513.1	96.234	1732	140	0
93	NW_020258771.1	92.639	3420	5090	0
94	NW_020258773.1	92.46	3419	5089	0
95	NW_020254939.1	92.819	4224	5894	0
96	NW_020254939.1	88.814	10212	11096	8.64e-166
97	NW_020259510.1	92.101	1761	3431	0
98	NW_020260032.1	92.28	2284	614	0
99	NW_020258587.1	92.28	3580	5250	0
100	NC_037673.1	91.023	138355522	138353852	0
101	NC_037673.1	90.485	93521326	93519656	0
102	NC_037673.1	89.946	159776082	159777752	0
103	NC_037673.1	95.909	166583637	166582318	0
104	NC_037673.1	85.097	172599242	172600630	0
105	NC_037673.1	94.737	120756435	120757118	1.19e-120
106	NC_037673.1	88.67	12015418	12016026	4.53e-113
107	NC_037676.1	92.28	54792694	54794364	0
108	NC_037676.1	91.741	59589118	59590788	0
109	NC_037676.1	90.943	114955558	114957180	0
110	NC_037676.1	91.023	59609618	59611288	0
111	NC_037676.1	90.126	42236784	42238454	0
112	NC_037676.1	90	2730301	2728622	0
113	NC_037676.1	89.834	41729136	41727514	0
114	NC_037676.1	88.828	50288938	50287838	0
115	NC_037676.1	95.092	50287806	50287318	0
116	NC_037676.1	93.066	133670857	133671678	2.56e-126
117	NW_020251718.1	91.921	6132	7802	0
118	NW_020251728.1	91.921	6131	7801	0
119	NW_020266101.1	91.562	5346	7016	0
120	NW_020256217.1	91.023	5455	7125	0
121	NW_020255614.1	90.844	1763	93	0
122	NC_037675.1	92.101	48857919	48859589	0
123	NC_037675.1	91.921	90114283	90115953	0
124	NC_037675.1	87.971	49126965	49128635	0
125	NC_037675.1	82.941	25908380	25909909	0
126	NC_037675.1	89.31	35499348	35500217	5.3e-131
127	NC_037675.1	92.593	66638878	66639606	1.29e-105
128	NW_020258583.1	91.921	3582	5252	0
129	NW_020259226.1	91.921	1941	271	0
130	NC_037687.1	90.485	20782197	20780527	0
131	NC_037680.1	92.101	20436839	20438509	0
132	NC_037680.1	92.118	17545605	17544391	0
133	NC_037680.1	90.202	18719474	18718434	0
134	NC_037680.1	89.573	18718437	18717805	0
135	NC_037680.1	92.181	18819071	18819799	6.3e-107
136	NW_020256117.1	91.497	5407	7029	0
137	NW_020259151.1	91.203	3609	5279	0
138	NW_020259213.1	94.27	3142	4764	0
139	NW_020257591.1	91.562	5612	7282	0
140	NC_037678.1	90.664	29460930	29459260	0
141	NC_037678.1	90.562	29455119	29453626	0
142	NC_037678.1	90.951	68575912	68577204	0
143	NC_037678.1	97.548	68583674	68582574	0
144	NC_037678.1	94.271	68584243	68583668	0
145	NC_037678.1	88.152	20002341	20002973	1.62e-108
146	NC_037678.1	92.771	20003295	20003792	2.32e-78
147	NW_020258710.1	91.023	1857	187	0
148	NW_020259170.1	90.844	3334	5004	0
149	NC_037679.1	89.928	100182585	100180918	0
150	NC_037679.1	90.126	109900422	109902092	0
151	NC_037679.1	90.844	109057345	109055675	0
152	NC_037679.1	91.204	126485911	126486558	2.56e-101
153	NW_020258327.1	90.126	2138	468	0
154	NC_037685.1	90.844	91416375	91414705	0
155	NC_037685.1	89.178	10471727	10470231	0
156	NC_037685.1	92.593	36613597	36612383	0
157	NW_020253500.1	90.203	1826	204	0
158	NW_020261833.1	91.023	4357	6027	0
159	NW_020258451.1	90.844	2508	838	0
160	NW_020259736.1	91.023	2729	4399	0
161	NW_020253039.1	90.664	1810	140	0
162	NW_020251647.1	90.305	1952	282	0
163	NC_037681.1	92.101	33980811	33979141	0
164	NC_037681.1	89.33	40345516	40346724	0
165	NC_037681.1	92.388	25151512	25150646	2.73e-138
166	NC_037681.1	85.253	100050401	100049751	3.39e-93
167	NC_037681.1	93.671	40347025	40347498	4.35e-73
168	NW_020258864.1	90.305	3961	5631	0
169	NW_020255603.1	89.048	5517	7187	0
170	NW_020258970.1	90.485	3829	5499	0
171	NW_020265361.1	90.126	2634	4304	0
172	NW_020258975.1	90.126	3825	5495	0
173	NC_037686.1	96.945	61474854	61473382	0
174	NC_037686.1	89.756	39726370	39726984	0
175	NC_037686.1	90.909	39726987	39727547	0
176	NW_020255074.1	96.945	1983	511	0
177	NW_020259486.1	90.659	1639	2	0
178	NW_020258992.1	89.228	1773	103	0
179	NW_020258095.1	88.33	2064	394	0
180	NC_037674.1	88.151	32670994	32669324	0
181	NC_037688.1	90.421	72222798	72221233	0
182	NC_037688.1	94.271	21325897	21326472	3.48e-108
183	NC_037688.1	95.092	3263616	3263128	4.6e-79
184	NW_020252996.1	89.946	5950	7620	0
185	NW_020261166.1	89.408	5803	7473	0
186	NW_020258825.1	87.792	3954	5624	0
187	NW_020254058.1	92.324	1902	457	0
188	NW_020259034.1	95.923	4112	5509	0
189	NW_020252103.1	94.82	6364	7695	0
190	NW_020252830.1	90.521	1760	495	0
191	NC_037682.1	92.908	121370868	121372136	0
192	NC_037682.1	93.947	65069414	65068176	0
193	NC_037682.1	89.035	23297208	23296525	5.67e-114
194	NW_020258301.1	92.199	5124	6392	0
195	NW_020258296.1	91.962	5128	6396	0

## Sheet: Table S2-7
Table S2. CERV1 env gene locations identified in the Mandrillus leucophaeus genome
No.	Acc.	Iden.	Start	End
1	NW_012099765.1	95.512	88308	89978
2	NW_012101987.1	91.562	2461686	2463356
3	NW_012099410.1	87.971	59146	60801
4	NW_012107563.1	87.864	1103167	1101932
5	NW_012110264.1	89.066	264284	265600
6	NW_012105087.1	94.154	1003440	1004414
7	NW_012103843.1	91.077	6373	7347
8	NW_012103843.1	90.955	7445	8041
9	NW_012101598.1	93.067	90764	91882
10	NW_012101598.1	82.418	90219	90764
11	NW_012106764.1	91.216	1243649	1242762
12	NW_012105388.1	92.053	1530253	1529348
13	NW_012107731.1	87.055	1138733	1137807
14	NW_012109086.1	85.846	73330	72356
15	NW_012101365.1	91.304	150061	150612
16	NW_012100432.1	87.931	771125	770256
17	NW_012106386.1	92.35	1303226	1303774
18	NW_012098399.1	87.05	599759	598926
19	NW_012098399.1	89.562	598962	598090
20	NW_012104698.1	95.076	6715837	6716628
21	NW_012102809.1	89.189	3139235	3140011
22	NW_012102809.1	88.272	3142125	3142610
23	NW_012106286.1	85.551	1350391	1351179
24	NW_012103599.1	92.734	1084843	1085709
25	NW_012105043.1	90.657	1467725	1468591
26	NW_012106397.1	86.585	180598	179861
27	NW_012105864.1	91.71	754080	753502
28	NW_012107141.1	90.351	81119	81802
29	NW_012107552.1	92.248	174049	174822
30	NW_012103399.1	86.486	1716626	1716072
31	NW_012108864.1	92.245	999716	998982
32	NW_012105509.1	92.537	38	640
33	NW_012104354.1	93.865	2013447	2013935
34	NW_012108142.1	88.945	23210	23806
35	NW_012102821.1	88.957	520738	521226

## Sheet: Table S2-8
Table S2. CERV1 env gene locations identified in the Macaca thibetana genome
No.	Acc.	Iden.	Start	End	E-value
1	NC_065588.1	96.589	91796391	91794721	0
2	NC_065588.1	95.691	56507554	56509224	0
3	NC_065588.1	90.305	30711446	30709776	0
4	NC_065588.1	90.57	66621233	66619866	0
5	NC_065588.1	93.9	78545993	78547369	0
6	NC_065588.1	91.48	47183420	47182083	0
7	NC_065588.1	93.409	116169477	116168158	0
8	NC_065588.1	95.443	34312185	34311001	0
9	NC_065588.1	94.215	116027877	116028965	0
10	NC_065588.1	89.753	31811341	31812189	0
11	NC_065588.1	82.99	116027293	116027874	0
12	NC_065588.1	82.609	34312672	34312190	0
13	NC_065588.1	95.625	31812228	31812707	0
14	NC_065580.1	96.23	145344934	145343264	0
15	NC_065580.1	92.101	127280308	127281975	0
16	NC_065580.1	91.382	125888003	125886333	0
17	NC_065580.1	90.844	131598437	131600107	0
18	NC_065580.1	93.246	127495832	127497430	0
19	NC_065580.1	89.587	76597949	76596279	0
20	NC_065580.1	90.485	172479773	172478103	0
21	NC_065580.1	93.29	17163198	17164583	0
22	NC_065580.1	94.527	126124500	126125705	0
23	NC_065580.1	97.281	20987371	20988363	0
24	NC_065580.1	96.903	20986697	20987374	0
25	NC_065580.1	92.271	16409003	16409623	0
26	NC_065580.1	98.089	16409674	16410144	0
27	NC_065580.1	83.648	126124033	126124509	0
28	NC_065580.1	91.349	9318375	9317509	1.46e-136
29	NC_065580.1	90.769	110395208	110394624	5.29e-84
30	NC_065582.1	96.23	11819860	11818190	0
31	NC_065582.1	92.28	40898524	40900194	0
32	NC_065582.1	91.921	103810014	103811684	0
33	NC_065582.1	91.562	103787482	103789152	0
34	NC_065582.1	90.126	61603811	61602141	0
35	NC_065582.1	91.039	135404172	135405845	0
36	NC_065582.1	91.203	109144479	109142809	0
37	NC_065582.1	91.373	48727858	48729387	0
38	NC_065582.1	92.444	37021857	37023203	0
39	NC_065582.1	88.66	122039123	122038542	1.58e-83
40	NC_065598.1	96.589	85009374	85011044	0
41	NC_065598.1	91.562	133409359	133411029	0
42	NC_065598.1	91.562	29827216	29828886	0
43	NC_065598.1	91.382	99449577	99447907	0
44	NC_065598.1	90.359	35885980	35884643	0
45	NC_065598.1	90.769	139944676	139944092	1.95e-85
46	NC_065578.1	95.52	175239498	175241171	0
47	NC_065578.1	94.434	119675082	119676752	0
48	NC_065578.1	90.844	174714702	174713032	0
49	NC_065578.1	89.767	218157344	218155674	0
50	NC_065578.1	93.805	218869987	218871003	0
51	NC_065578.1	92.334	119012793	119013653	5.66e-133
52	NC_065578.1	93.252	134362251	134362739	3.63e-115
53	NC_065578.1	93.671	50085055	50085528	1.03e-91
54	NC_065578.1	93.252	129887350	129886862	6.31e-77
55	NC_065584.1	96.409	107948283	107949953	0
56	NC_065584.1	92.46	33480152	33481822	0
57	NC_065584.1	92.101	42551289	42552959	0
58	NC_065584.1	94.713	116949462	116950766	0
59	NC_065584.1	91.827	110988177	110989424	0
60	NC_065584.1	89.062	139504430	139505581	0
61	NC_065584.1	94.479	139505611	139506099	0
62	NC_065584.1	90.179	66168672	66168001	1.07e-123
63	NC_065594.1	96.23	10214213	10212543	0
64	NC_065594.1	92.46	11425136	11423466	0
65	NC_065594.1	91.921	27701933	27700263	0
66	NC_065594.1	91.203	8342700	8341030	0
67	NC_065594.1	91.741	89124484	89126154	0
68	NC_065594.1	88.584	77339387	77338074	0
69	NC_065594.1	95.092	30589798	30590286	2e-118
70	NC_065594.1	93.865	48859714	48860202	5.43e-78
71	NC_065599.1	95.512	4061097	4059427	0
72	NC_065599.1	94.973	5776635	5778305	0
73	NC_065599.1	88.869	1694120	1695790	0
74	NC_065599.1	87.259	5460338	5459562	0
75	NC_065599.1	92.908	5459563	5458718	0
76	NC_065586.1	95.749	45570772	45572394	0
77	NC_065586.1	90.857	43336046	43337620	0
78	NC_065586.1	90.698	86549608	86548448	0
79	NC_065586.1	84.615	71337390	71336221	0
80	NC_065586.1	95.21	71337892	71337392	0
81	NC_065586.1	92.042	58732474	58731608	1.28e-139
82	NC_065591.1	92.639	65050041	65051711	0
83	NC_065591.1	92.28	42455571	42453901	0
84	NC_065591.1	90.964	85787093	85785600	0
85	NC_065591.1	91.167	69667522	69668451	1.06e-149
86	NC_065591.1	86.245	69666786	69667592	3.9e-143
87	NC_065591.1	90.351	23212052	23211369	2.36e-115
88	NC_065579.1	92.46	12679303	12680973	0
89	NC_065579.1	90.126	32136528	32138198	0
90	NC_065579.1	91.877	2121855	2123516	0
91	NC_065579.1	91.155	2145913	2147574	0
92	NC_065579.1	90.126	47304187	47305857	0
93	NC_065579.1	89.048	76496947	76498617	0
94	NC_065579.1	91.045	66319026	66320633	0
95	NC_065579.1	82.301	134000409	134002079	0
96	NC_065579.1	91.558	145308954	145310339	0
97	NC_065579.1	88.671	171184864	171186240	0
98	NC_065579.1	94.541	190280121	190281329	0
99	NC_065579.1	81.264	49371	50687	0
100	NC_065579.1	93.38	65954935	65954075	1.31e-136
101	NC_065579.1	85.849	48694	49329	9.61e-112
102	NC_065590.1	91.921	72525077	72523407	0
103	NC_065590.1	91.921	54044124	54042454	0
104	NC_065590.1	91.741	76482294	76480624	0
105	NC_065590.1	89.048	102421992	102423662	0
106	NC_065590.1	90.664	93574224	93575894	0
107	NC_065590.1	88.341	18910322	18911659	0
108	NC_065590.1	92.255	54695231	54693915	0
109	NC_065590.1	88.281	27931294	27932445	0
110	NC_065590.1	95.695	24159097	24158192	0
111	NC_065590.1	84.277	24159848	24159372	0
112	NC_065590.1	90.184	27932477	27932965	0
113	NC_065590.1	85.053	94009180	94010022	4.54e-151
114	NC_065590.1	96.167	94009991	94010851	2.77e-142
115	NC_065590.1	84.305	53352303	53351641	5.87e-117
116	NC_065585.1	91.203	88164993	88166663	0
117	NC_065585.1	91.219	92124942	92126615	0
118	NC_065585.1	91.562	9553726	9555396	0
119	NC_065585.1	89.767	100005515	100003845	0
120	NC_065585.1	89.834	96513213	96514835	0
121	NC_065585.1	89.048	87551937	87553607	0
122	NC_065585.1	91.909	2393390	2394835	0
123	NC_065585.1	90.639	22745253	22743940	0
124	NC_065585.1	89.179	96570645	96571448	0
125	NC_065585.1	95.092	96571682	96572170	0
126	NC_065585.1	87.543	89073423	89072557	2.46e-125
127	NC_065585.1	90.876	51204062	51204883	2.74e-123
128	NC_065585.1	90.876	88983983	88983162	6.28e-117
129	NC_065592.1	91.741	87148838	87150508	0
130	NC_065592.1	91.741	97463798	97465468	0
131	NC_065592.1	96.203	103615189	103615662	5.69e-106
132	NC_065592.1	92.593	102265215	102264568	1.04e-101
133	NC_065592.1	80	75452916	75452215	2.24e-78
134	NC_065597.1	91.741	4441732	4440062	0
135	NC_065597.1	85.513	45304180	45302690	0
136	NC_065597.1	93.454	1954594	1953266	0
137	NC_065597.1	92.734	5944387	5945253	2.16e-140
138	NC_065581.1	91.382	27853058	27854728	0
139	NC_065581.1	91.867	27027406	27025784	0
140	NC_065581.1	96.606	124019773	124020921	0
141	NC_065581.1	89.189	33418910	33419788	0
142	NC_065581.1	95.745	31667006	31667851	0
143	NC_065581.1	89.937	31666531	31667007	0
144	NC_065581.1	92.021	33420008	33420571	0
145	NC_065581.1	95.429	124020920	124021444	0
146	NC_065581.1	95.593	45354965	45354081	3.7e-147
147	NC_065581.1	83.094	45355750	45354917	5.73e-143
148	NC_065581.1	90.698	31412713	31411811	2.94e-138
149	NC_065581.1	90.033	31344141	31343239	3.54e-137
150	NC_065581.1	91.696	83597827	83596961	3.65e-137
151	NC_065581.1	93.333	20977324	20976515	2.25e-127
152	NC_065595.1	91.935	13395967	13394294	0
153	NC_065595.1	86.331	11360336	11361169	0
154	NC_065595.1	95.775	11361142	11361780	0
155	NC_065595.1	93.691	51545206	51546156	5.17e-157
156	NC_065595.1	93.004	43710554	43711282	4.95e-108
157	NC_065583.1	91.203	73835471	73837141	0
158	NC_065583.1	90.698	54945376	54943958	0
159	NC_065583.1	95.016	168126336	168127298	0
160	NC_065583.1	87.66	168125629	168126333	0
161	NC_065583.1	91.971	106486475	106487293	2.76e-125
162	NC_065583.1	95.092	47394703	47394215	4.69e-117
163	NC_065587.1	91.023	44808769	44810430	0
164	NC_065587.1	86.535	26106043	26107704	0
165	NC_065587.1	89.184	34718936	34717467	0
166	NC_065587.1	89.516	20367861	20368976	0
167	NW_026088941.1	90.875	40788	42398	0
168	NC_065589.1	89.048	101672740	101671073	0
169	NC_065589.1	88.869	102905578	102903911	0
170	NC_065589.1	87.375	100179771	100181267	0
171	NC_065589.1	96.319	29308981	29309469	1.21e-118
172	NC_065593.1	91.489	70418169	70416760	0
173	NC_065596.1	88.802	763730	762579	0
174	NC_065596.1	93.252	762543	762055	0
175	NW_026089201.1	95.312	1152	1	0

## Sheet: Table S2-9
Table S2. CERV1 env gene locations identified in the Macaca fascicularis genome
No.	Acc.	Iden.	Start	End	E-value
1	NC_052268.1	96.948	101564604	101562934	0
2	NC_052268.1	92.46	59100091	59101761	0
3	NC_052268.1	90.603	83358953	83360644	0
4	NC_052268.1	91.023	93765368	93763698	0
5	NC_052268.1	89.474	102375911	102376594	1.08e-114
6	NC_052261.1	97.127	166613093	166611423	0
7	NC_052261.1	96.589	58857803	58856133	0
8	NC_052261.1	92.101	121455514	121453844	0
9	NC_052261.1	89.408	30561008	30562678	0
10	NC_052261.1	89.308	151385905	151384475	0
11	NC_052261.1	85.537	100733130	100733855	7.9e-124
12	NC_052259.1	96.589	174223931	174225601	0
13	NC_052259.1	91.203	78198723	78200393	0
14	NC_052259.1	91.382	239927	241597	0
15	NC_052259.1	90.844	148959242	148957572	0
16	NC_052259.1	90.485	76732699	76734369	0
17	NC_052259.1	90.108	137261226	137259559	0
18	NC_052259.1	89.474	124372981	124374348	0
19	NC_052259.1	92.143	100956893	100958152	0
20	NC_052255.1	96.768	92360046	92358376	0
21	NC_052255.1	95.691	45183803	45182133	0
22	NC_052255.1	93.716	102518793	102517123	0
23	NC_052255.1	91.741	103202366	103204036	0
24	NC_052255.1	92.101	101572257	101573927	0
25	NC_052255.1	90.305	2306352	2308022	0
26	NC_052255.1	90.161	131540200	131541693	0
27	NC_052255.1	96.744	126124475	126125764	0
28	NC_052255.1	89.096	131536989	131538116	0
29	NC_052255.1	93.243	2639916	2639029	2.26e-143
30	NC_052255.1	82.014	2640698	2639865	8.44e-141
31	NC_052255.1	94.425	103184808	103183948	2.61e-137
32	NC_052255.1	92.388	28568293	28569159	3.76e-137
33	NC_052255.1	92.638	86143846	86143358	1.54e-114
34	NC_052255.1	94.268	172161484	172161014	1.59e-91
35	NC_052265.1	96.23	92440839	92439169	0
36	NC_052265.1	93.896	79153654	79155324	0
37	NC_052265.1	91.128	67232727	67231105	0
38	NC_052265.1	86.216	116810107	116808914	0
39	NC_052265.1	89.399	31743480	31744328	0
40	NC_052265.1	95	31744367	31744846	0
41	NC_052265.1	95.425	31618702	31618244	1.47e-89
42	NC_052265.1	95.597	116808695	116808219	3.01e-77
43	NC_052263.1	96.409	45314277	45315947	0
44	NC_052263.1	92.639	64271764	64273434	0
45	NC_052263.1	91.382	52052087	52053757	0
46	NC_052263.1	97.585	70985750	70984509	0
47	NC_052263.1	91.696	58372149	58371283	8.56e-138
48	NC_052275.1	96.05	84217160	84218830	0
49	NC_052275.1	91.562	34952044	34950374	0
50	NC_052275.1	90.844	108283866	108285536	0
51	NC_052275.1	91.064	132667534	132668943	0
52	NC_052275.1	90.625	98706784	98705633	0
53	NC_052275.1	88.352	90026113	90027168	0
54	NC_052275.1	95.092	98705600	98705112	0
55	NC_052275.1	87.94	90027126	90027722	2.64e-84
56	NC_052258.1	95.871	123245383	123247053	0
57	NC_052258.1	91.382	158423631	158421961	0
58	NC_052258.1	90.104	44762308	44761157	0
59	NC_052258.1	94.479	44761125	44760637	0
60	NC_052258.1	90.698	31161892	31162794	2.92e-138
61	NC_052258.1	91.349	83048359	83047493	2.61e-135
62	NC_052256.1	94.794	60288396	60286726	0
63	NC_052256.1	92.101	14400448	14398778	0
64	NC_052256.1	91.023	136548653	136550323	0
65	NC_052256.1	91.203	192362515	192360845	0
66	NC_052256.1	90.126	147160444	147158774	0
67	NC_052256.1	91.336	192385970	192384312	0
68	NC_052256.1	88.689	23159184	23157514	0
69	NC_052256.1	91.342	49020906	49019521	0
70	NC_052256.1	90.135	117663294	117661957	0
71	NC_052256.1	96.049	136557402	136558616	0
72	NC_052256.1	94.04	136556947	136557399	0
73	NC_052256.1	92.683	128517837	128518697	6.25e-135
74	NC_052269.1	92.28	36313785	36312115	0
75	NC_052269.1	91.921	60796463	60794793	0
76	NC_052269.1	91.203	18494874	18496544	0
77	NC_052269.1	91.382	88172057	88170387	0
78	NC_052269.1	93.004	8052963	8053691	1.65e-105
79	NC_052271.1	92.28	50298789	50297119	0
80	NC_052271.1	90.388	77334169	77332547	0
81	NC_052271.1	91.382	89167615	89169285	0
82	NC_052271.1	89.946	38968275	38969945	0
83	NC_052271.1	88.506	30527081	30527602	4.19e-116
84	NC_052267.1	92.101	24549796	24551466	0
85	NC_052267.1	91.562	72397798	72396128	0
86	NC_052267.1	90.126	76367468	76365798	0
87	NC_052267.1	91.023	93481910	93483580	0
88	NC_052267.1	91.698	44480224	44481813	0
89	NC_052267.1	88.151	102338053	102339723	0
90	NC_052267.1	89.048	11651224	11652894	0
91	NC_052267.1	92.027	54540809	54539493	0
92	NC_052267.1	88.542	27804031	27805182	0
93	NC_052267.1	90.798	27805214	27805702	0
94	NC_052266.1	96.61	27598895	27597303	0
95	NC_052266.1	89.946	70736072	70737736	0
96	NC_052266.1	88.33	26093013	26094683	0
97	NC_052266.1	88.51	24854127	24855794	0
98	NC_052266.1	93.376	79812401	79810998	0
99	NC_052260.1	91.921	95034047	95035717	0
100	NC_052260.1	91.727	103149494	103151161	0
101	NC_052260.1	93.85	103014451	103013135	0
102	NC_052260.1	93.176	152050831	152049689	0
103	NC_052260.1	97.849	158438571	158439686	0
104	NC_052260.1	92.391	158438017	158438568	0
105	NC_052260.1	92.701	70375134	70374313	1.53e-127
106	NC_052260.1	95.706	129457625	129458113	8.98e-118
107	NC_052260.1	94.479	147554284	147553796	1.7e-117
108	NC_052273.1	91.921	20768092	20769762	0
109	NC_052273.1	87.013	22670772	22671464	1.67e-169
110	NC_052273.1	92.638	22671500	22671988	1.67e-169
111	NC_052273.1	84.211	22670317	22670829	2.81e-85
112	NC_052272.1	91.741	26177053	26175383	0
113	NC_052272.1	92.429	51657374	51658324	1.66e-152
114	NC_052272.1	88.889	43820833	43821558	1.7e-104
115	NC_052262.1	92.28	28964777	28963107	0
116	NC_052262.1	91.382	125400885	125399215	0
117	NC_052262.1	89.286	46231838	46230411	0
118	NC_052262.1	88.315	46289013	46287910	0
119	NC_052262.1	95.27	111631516	111630629	0
120	NC_052262.1	96.183	111630632	111629847	0
121	NC_052262.1	95.092	46287878	46287390	0
122	NC_052262.1	90.411	54622669	54621794	8.53e-171
123	NC_052262.1	91.971	91647003	91646182	3.02e-124
124	NC_052262.1	93.431	53811476	53812297	1.37e-122
125	NC_052262.1	95.706	53720391	53719903	8.7e-117
126	NC_052262.1	85.849	235141	234506	9.54e-112
127	NC_052262.1	82.558	54623124	54622609	1.43e-83
128	NC_052270.1	91.382	59247445	59249115	0
129	NC_052270.1	89.323	61842779	61843930	0
130	NC_052270.1	92.638	61843962	61844450	0
131	NW_025540891.1	91.023	19510	21180	0
132	NC_052257.1	90.664	76290616	76288946	0
133	NC_052257.1	91.17	176089605	176088145	0
134	NC_052257.1	90.455	166251100	166252419	0
135	NC_052257.1	94.712	183954653	183955900	0
136	NC_052257.1	96.677	20936908	20937900	3.16e-173
137	NC_052257.1	86.923	20936234	20937007	3.71e-138
138	NC_052257.1	91.003	9296707	9295841	6.11e-136
139	NC_052257.1	90.592	125667822	125666962	3.85e-131
140	NC_052274.1	86.117	33684961	33686451	0
141	NC_052274.1	91.497	49694331	49695206	1.99e-140
142	NC_052274.1	93.865	33008656	33009144	3.35e-78
143	NC_052264.1	89.247	80861676	80862791	0
144	NC_052264.1	84	86596219	86597247	2e-146

[truncated: 13 more sheets: Table S2-10, Table S2-11, Table S2-12, Table S2-13, Table S2-14, Table S2-15, Table S2-16, Table S2-17, Table S2-18, Table S3, Table S4, Table S5, Table S6]
